# Supplementary material for: Facile Fabrication of ZnO-ZnFe2O4 Hollow Nanostructure by a One-Needle Syringe Electrospinning Method for a High-Selective H2S Gas Sensor
Source: Materials (Basel). 2022 Jan 6;15(2):399. doi: 10.3390/ma15020399 (PMC8782020; doi:10.3390/ma15020399)
Supplement: Supplementary file 1 [file materials-15-00399-s001.zip]

Archive with 1 entries (1 files):
- materials-1500716-SI.pdf
